# Supplementary material for: Aryl-Capped Lysine-Dehydroamino Acid Dipeptide Supergelators as Potential Drug Release Systems
Source: Int J Mol Sci. 2022 Oct 5;23(19):11811. doi: 10.3390/ijms231911811 (PMC9569917; doi:10.3390/ijms231911811)
Supplement: Supplementary file 1 [file ijms-23-11811-s001.zip]

Archive with 1 entries (1 files):
- ijms-1947441-supplementary.pdf
